# Supplementary material for: Wound Infection of Snakebite from Venomous Protobothrops mucrosquamatus, Viridovipera stejnegeri and Naja atra in Taiwan: Validation of BITE and Cobra BITE Scoring Systems and their Bacteriological Differences in Wound Cultures
Source: Toxins (Basel). 2023 Jan 15;15(1):78. doi: 10.3390/toxins15010078 (PMC9861491; doi:10.3390/toxins15010078)
Supplement: Supplementary file 1 [file toxins-15-00078-s001.zip]

Archive with 1 entries (1 files):
- toxins-2119658-supplementary.pdf
